# Supplementary material for: Chromosome 17p13 deletion is associated with an aggressive tumor phenotype in clear cell renal cell carcinoma
Source: World J Surg Oncol. 2020 Jun 13;18:128. doi: 10.1186/s12957-020-01902-y (PMC7293794; doi:10.1186/s12957-020-01902-y)
Supplement: Supplementary file 1 — Additional file 1: Table S1. Pathological and clinical data of the arrayed renal cell tumors. [file 12957_2020_1902_MOESM1_ESM.xlsx]

## Sheet: Tabelle1
		Study cohort on TMA
		(n=1809)
	Follow-up
	Available (n)	1174
	Mean (months)	48
	Median (months)	61.8
	Age (years)
	<50	263
	50-70	951
	70-90	595
	Histology
	Clear cell RCC	1167
	Papillary RCC	270
	Chromophobe RCC	101
	Oncocytoma	149
	UICC stage
	I	733
	II	131
	III	175
	IV	158
	pT category
	pT1	998
	pT2	223
	pT3-4	408
	ISUP grade
	1	398
	2	537
	3	469
	4	100
	Fuhrman grade
	1	72
	2	851
	3	480
	4	110
	Thoenes grade
	1	497
	2	839
	3	177
	pN category
	pN0	232
	PN+	49
	pM category
	pM0	220
	pM+	148
	Numbers do not always add up to 1809 in the different categories because of missing data
