# Supplementary material for: Chromosome 17p13 deletion is associated with an aggressive tumor phenotype in clear cell renal cell carcinoma
Source: World J Surg Oncol. 2020 Jun 13;18:128. doi: 10.1186/s12957-020-01902-y (PMC7293794; doi:10.1186/s12957-020-01902-y)
Supplement: Supplementary file 2 — Additional file 2: Table S2. Multivariate analysis in clear cell renal cell cancers using the endpoints overall survival (OS), tumor specific survival (TSS) and progression-free survival (TFS). [file 12957_2020_1902_MOESM2_ESM.xlsx]

## Sheet: Tabelle1
			OS	P		TSS	P		PFS	P
	pT	3-4 vs 2	3.2 (1.2-10)	0.0099		4.5 (1.0-32)	0.017		2.5 (1.0-7.0)	0.0048
		2 vs 1	1.3 (0.4-3.8)			1.7 (0.2-15)			1.6 (0.6-4.4)
	pN	N2 vs N1	1.5 (0.5-5.4)	0.5762		1.3 (0.4-6.0)	0.7004		1.1 (0.5-2.7)	0.0529
		N1 vs N0	1.0 (0.3-2.7)			0.3 (0.3-3.9)			1.9 (0.8-4.1)
	pM	M1 vs M0	1.4 (0.6-3.2)	0.3987		1.8 (0.6-5.5)	0.3023		2.7 (1.3-5.6)	0.0045
	ISUP	4 vs 3	0.7 (0.2-2.1)	0.0024		0.9 (0.2-3.5)	0.0428		1.4 (0.6-3.4)	0.0588
		3 vs 2	2.2 (1.1-4.9)			2.6 (0.9-9.3)			1.7 (0.9-3.3)
		2 vs 1	3.6 (0.9-24)			3.0 (0.4-58)			1.6 (0.6-4.6)
	17p	del. vs norm.	0.4 (0.1-1.2)	0.0925		0.2 (0.01-1.0)	0.0574		0.4 (0.1-1.0)	0.068
